# Supplementary material for: Rapid Differentiation between Livestock-Associated and Livestock-Independent Staphylococcus aureus CC398 Clades
Source: PLoS One. 2013 Nov 14;8(11):e79645. doi: 10.1371/journal.pone.0079645 (PMC3828327; doi:10.1371/journal.pone.0079645)
Supplement: Table S1 — Molecular characteristics of 272 human Staphylococcus aureus CC398 isolates. (XLSX) [file pone.0079645.s001.xlsx]

## Sheet: Ark1
	Table S1. Molecular characteristics of 272 human Staphylococcus aureus CC398 isolates
	isolate ID	Country	spa type	mecA	canSNP			canSNP clade	scn	tet(M)	Reference
					748	1002	3737
	ST 2009 0964	Algeria	t779	-	C	C	G	Human	+	-	This study
	ST 2009 1009	Algeria	t1149	-	C	NT	G	Human	+	-	This study
	Surv2008/1109	Belgium	t571	-	C	C	G	Human	+	-	[9]
	Surv2008/1159	Belgium	t571	-	C	C	G	Human	+	-	[9]
	Surv2008/1167	Belgium	t571	-	C	C	NT	Human	+	-	[9]
	Surv2008/1195	Belgium	t571	-	C	C	G	Human	+	-	[9]
	Surv2008/1207	Belgium	t571	-	C	C	G	Human	+	-	[9]
	H468	Colombia	t571	-	T	A	A	Livestock	-	+	[10]
	40315	Denmark	t034	+	T	A	A	Livestock	-	+	This study
	40555	Denmark	t034	+	T	A	A	Livestock	-	+	This study
	40850	Denmark	t034	+	T	A	A	Livestock	-	+	This study
	42541	Denmark	t034	+	T	A	A	Livestock	-	+	This study
	43511	Denmark	t034	+	T	A	A	Livestock	-	+	This study
	43943	Denmark	t034	+	T	A	A	Livestock	-	+	This study
	44184	Denmark	t034	+	T	A	A	Livestock	-	+	This study
	44697	Denmark	t034	+	T	A	A	Livestock	-	+	This study
	44738	Denmark	t034	+	T	A	A	Livestock	-	+	This study
	45009	Denmark	t034	+	T	A	A	Livestock	-	+	This study
	45145	Denmark	t034	+	T	A	A	Livestock	-	-	This study
	45228	Denmark	t034	+	T	A	A	Livestock	-	+	This study
	45514	Denmark	t1793	+	T	A	A	Livestock	-	+	This study
	46428	Denmark	t034	+	T	A	A	Livestock	-	+	This study
	47030	Denmark	t108	+	T	A	A	Livestock	-	+	This study
	47258	Denmark	t034	+	T	A	A	Livestock	-	+	This study
	47432	Denmark	t034	+	T	A	A	Livestock	-	+	This study
	47695	Denmark	t034	+	T	A	A	Livestock	-	+	This study
	47769	Denmark	t034	+	T	A	A	Livestock	-	+	This study
	47771	Denmark	t034	+	T	A	A	Livestock	-	+	This study
	47772	Denmark	t034	+	T	A	A	Livestock	-	+	This study
	47773	Denmark	t034	+	T	A	A	Livestock	-	+	This study
	50148	Denmark	t034	+	C	C	G	Human	+	-	This study
	51225	Denmark	t108	+	T	A	A	Livestock	-	+	This study
	51726	Denmark	t034	+	C	C	G	Human	+	-	This study
	52290	Denmark	t034	+	T	A	A	Livestock	-	+	This study
	52518	Denmark	t034	+	T	A	A	Livestock	-	+	This study
	52944	Denmark	t034	+	T	A	A	Livestock	-	+	This study
	53169	Denmark	t034	+	T	A	A	Livestock	-	+	This study
	55488	Denmark	t034	+	T	A	A	Livestock	-	+	This study
	55600	Denmark	t034	+	C	C	G	Human	+	-	This study
	55730	Denmark	t034	+	C	C	G	Human	+	-	This study
	56755	Denmark	t034	+	T	A	A	Livestock	-	+	This study
	56922	Denmark	t034	+	T	A	A	Livestock	-	+	This study
	57173	Denmark	t034	+	T	A	A	Livestock	-	+	This study
	57235	Denmark	t034	+	T	A	A	Livestock	-	+	This study
	57237	Denmark	t034	+	T	A	A	Livestock	-	+	This study
	57819	Denmark	t034	+	T	A	A	Livestock	-	+	This study
	57958	Denmark	t034	+	T	A	A	Livestock	-	+	This study
	58001	Denmark	t034	+	T	A	A	Livestock	-	+	This study
	58281	Denmark	t034	+	T	A	A	Livestock	-	+	This study
	58449	Denmark	t034	+	T	A	A	Livestock	-	+	This study
	58476	Denmark	t108	+	T	A	A	Livestock	-	+	This study
	60036	Denmark	t034	+	T	A	A	Livestock	-	+	This study
	60178	Denmark	t034	+	T	A	A	Livestock	-	+	This study
	60179	Denmark	t034	+	T	A	A	Livestock	-	+	This study
	60214	Denmark	t034	+	T	A	A	Livestock	-	+	This study
	60268	Denmark	t034	+	T	A	A	Livestock	-	+	This study
	60276	Denmark	t034	+	T	A	A	Livestock	-	+	This study
	60281	Denmark	t034	+	T	A	A	Livestock	-	+	This study
	60608	Denmark	t034	+	T	A	A	Livestock	-	+	This study
	60609	Denmark	t034	+	T	A	A	Livestock	-	+	This study
	60970	Denmark	t034	+	T	A	A	Livestock	-	+	This study
	61065	Denmark	t034	+	T	A	A	Livestock	-	+	This study
	61294	Denmark	t034	+	T	A	A	Livestock	-	+	This study
	61313	Denmark	t034	+	T	A	A	Livestock	-	+	This study
	61331	Denmark	t034	+	T	A	A	Livestock	-	+	This study
	61468	Denmark	t034	+	T	A	A	Livestock	-	+	This study
	61492	Denmark	t034	+	T	A	A	Livestock	-	+	This study
	61494	Denmark	t034	+	T	A	A	Livestock	-	+	This study
	61597	Denmark	t034	+	T	A	A	Livestock	+	+	This study
	61599	Denmark	t034	+	T	A	A	Livestock	-	+	This study
	61863	Denmark	t034	+	T	A	A	Livestock	-	+	This study
	61888	Denmark	t034	+	T	A	A	Livestock	-	+	This study
	61909	Denmark	t034	+	T	A	A	Livestock	-	+	This study
	61928	Denmark	t034	+	T	A	A	Livestock	-	+	This study
	61940	Denmark	t034	+	T	A	A	Livestock	-	+	This study
	62105	Denmark	t034	+	T	A	A	Livestock	-	+	This study
	62191	Denmark	t034	+	T	A	A	Livestock	-	+	This study
	62229	Denmark	t034	+	T	A	A	Livestock	-	+	This study
	62504	Denmark	t034	+	T	A	A	Livestock	-	+	This study
	62510	Denmark	t034	+	T	A	A	Livestock	-	+	This study
	62544	Denmark	t034	+	T	A	A	Livestock	-	+	This study
	62545	Denmark	t034	+	T	A	A	Livestock	-	+	This study
	62546	Denmark	t034	+	T	A	A	Livestock	-	+	This study
	62619	Denmark	t034	+	T	A	A	Livestock	-	+	This study
	62638	Denmark	t034	+	T	A	A	Livestock	-	+	This study
	62764	Denmark	t034	+	T	A	A	Livestock	-	+	This study
	62886	Denmark	t034	+	T	A	A	Livestock	-	+	This study
	62918	Denmark	t034	+	T	A	A	Livestock	-	+	This study
	62922	Denmark	t034	+	T	A	A	Livestock	-	+	This study
	62923	Denmark	t034	+	T	A	A	Livestock	-	+	This study
	62924	Denmark	t034	+	T	A	A	Livestock	-	+	This study
	62925	Denmark	t034	+	T	A	A	Livestock	-	+	This study
	62926	Denmark	t034	+	T	A	A	Livestock	-	+	This study
	62927	Denmark	t034	+	T	A	A	Livestock	-	+	This study
	62928	Denmark	t034	+	T	A	A	Livestock	-	+	This study
	62929	Denmark	t034	+	T	A	A	Livestock	-	+	This study
	62930	Denmark	t034	+	T	A	A	Livestock	-	+	This study
	62931	Denmark	t011	+	T	A	A	Livestock	-	+	This study
	62933	Denmark	t034	+	T	A	A	Livestock	-	+	This study
	62936	Denmark	t034	+	T	A	A	Livestock	-	+	This study
	62937	Denmark	t034	+	T	A	A	Livestock	-	+	This study
	62938	Denmark	t034	+	T	A	A	Livestock	-	+	This study
	62939	Denmark	t034	+	T	A	A	Livestock	-	+	This study
	62940	Denmark	t034	+	T	A	A	Livestock	-	+	This study
	62941	Denmark	t011	+	T	A	A	Livestock	-	+	This study
	62942	Denmark	t011	+	T	A	A	Livestock	-	+	This study
	62944	Denmark	t034	+	T	A	A	Livestock	-	+	This study
	63016	Denmark	t034	+	T	A	A	Livestock	-	+	This study
	63080	Denmark	t034	+	T	A	A	Livestock	-	-	This study
	63134	Denmark	t034	+	T	A	A	Livestock	-	+	This study
	63262	Denmark	t034	+	T	A	A	Livestock	-	+	This study
	63273	Denmark	t034	+	T	A	A	Livestock	-	+	This study
	63274	Denmark	t034	+	T	A	A	Livestock	-	+	This study
	63289	Denmark	t034	+	T	A	A	Livestock	-	+	This study
	63297	Denmark	t011	+	T	A	A	Livestock	-	+	This study
	63419	Denmark	t034	+	T	A	A	Livestock	-	+	This study
	65031	Denmark	t034	+	T	A	A	Livestock	-	+	This study
	65172	Denmark	t034	+	T	A	A	Livestock	-	+	This study
	65173	Denmark	t034	+	T	A	A	Livestock	-	+	This study
	65174	Denmark	t034	+	T	A	A	Livestock	-	+	This study
	65219	Denmark	t034	+	T	A	A	Livestock	-	+	This study
	65307	Denmark	t034	+	T	A	A	Livestock	-	+	This study
	65823	Denmark	t5095	+	T	A	A	Livestock	-	+	This study
	66145	Denmark	t899	+	T	A	A	Livestock	+	+	This study
	66232	Denmark	t1255	+	T	A	A	Livestock	-	+	This study
	66344	Denmark	t034	+	T	A	A	Livestock	-	+	This study
	66667	Denmark	t034	+	T	A	A	Livestock	-	+	This study
	66668	Denmark	t034	+	T	A	A	Livestock	-	+	This study
	66787	Denmark	t034	+	T	A	A	Livestock	-	+	This study
	66801	Denmark	t571	+	T	A	A	Livestock	-	+	This study
	66862	Denmark	t034	+	T	A	A	Livestock	-	+	This study
	66871	Denmark	t034	+	T	A	A	Livestock	-	+	This study
	66997	Denmark	t034	+	T	A	A	Livestock	-	+	This study
	67036	Denmark	t034	+	T	A	A	Livestock	-	+	This study
	67276	Denmark	t5706	+	T	A	A	Livestock	-	+	This study
	67351	Denmark	t034	+	T	A	A	Livestock	-	+	This study
	67383	Denmark	t5706	+	T	A	A	Livestock	-	+	This study
	67427	Denmark	t5706	+	T	A	A	Livestock	-	+	This study
	67428	Denmark	t5706	+	T	A	A	Livestock	-	+	This study
	67434	Denmark	t034	+	T	A	A	Livestock	-	+	This study
	67438	Denmark	t034	+	T	A	A	Livestock	-	+	This study
	67474	Denmark	t5706	+	T	A	A	Livestock	-	+	This study
	67477	Denmark	t034	+	T	A	A	Livestock	-	+	This study
	67504	Denmark	t034	+	T	A	A	Livestock	-	+	This study
	67566	Denmark	t5706	+	T	A	A	Livestock	-	+	This study
	67567	Denmark	t5706	+	T	A	A	Livestock	-	+	This study
	67593	Denmark	t5706	+	T	A	A	Livestock	-	+	This study
	67838	Denmark	t034	+	T	A	A	Livestock	-	+	This study
	67906	Denmark	t011	+	T	A	A	Livestock	-	+	This study
	67985	Denmark	t034	+	T	A	A	Livestock	-	+	This study
	68097	Denmark	t034	+	T	A	A	Livestock	-	+	This study
	68098	Denmark	t034	+	T	A	A	Livestock	-	+	This study
	68099	Denmark	t011	+	T	A	A	Livestock	-	+	This study
	68170	Denmark	t034	+	T	A	A	Livestock	-	+	This study
	68206	Denmark	t034	+	T	A	A	Livestock	-	+	This study
	68218	Denmark	t034	+	T	A	A	Livestock	-	+	This study
	68261	Denmark	t011	+	T	A	A	Livestock	-	+	This study
	68581	Denmark	t034	+	T	A	A	Livestock	-	+	This study
	258572	Finland	t011	+	T	A	A	Livestock	-	+	[11]
	259509	Finland	t034	+	C	C	G	Human	+	-	[11]
	259833	Finland	t034	+	C	C	G	Human	+	-	[11]
	260722	Finland	t011	+	T	A	A	Livestock	-	+	[11]
	260842	Finland	t2922	+	T	A	A	Livestock	-	+	[11]
	260853	Finland	t011	+	T	A	A	Livestock	-	+	[11]
	260864	Finland	t011	+	T	A	A	Livestock	-	+	[11]
	261133	Finland	t034	+	C	C	G	Human	+	-	[11]
	261181	Finland	t034	+	C	C	G	Human	+	-	[11]
	261376	Finland	t034	+	C	C	G	Human	+	-	[11]
	HT 2001 0585	France	t1184	+	T	A	A	Livestock	-	+	This study
	HT 2004 0853	France	t3642	-	C	NT	G	Human	+	-	This study
	HT 2006 0218	France	t571	-	C	C	G	Human	+	-	This study
	ST 2008 0739	France	t4316	-	C	C	G	Human	+	-	This study
	ST 2008 0805	France	t3625	-	C	C	G	Human	+	-	This study
	ST 2008 1178	France	t571	-	C	C	G	Human	+	-	This study
	ST 2008 1710	France	t034	+	C	C	G	Human	+	-	This study
	ST 2008 1715	France	t571	-	C	C	G	Human	+	-	This study
	ST 2008 1976	France	t571	-	C	C	G	Human	+	-	This study
	ST 2009 0261	France	t4896	-	C	C	G	Human	+	-	This study
	ST 2009 0319	France	t899	+	T	A	A	Livestock	+	+	This study
	ST 2009 1156	France	t5719	-	C	C	G	Human	+	-	This study
	ST 2009 1574	France	t1451	-	C	C	G	Human	+	-	This study
	ST 2009 1628	France	t034	-	T	A	A	Livestock	-	+	This study
	ST 2009 1719	France	t1184	-	C	C	G	Human	+	-	This study
	ST 2009 1763	France	t571	-	C	C	G	Human	+	-	This study
	ST 2009 1783	France	t571	-	C	C	G	Human	+	-	This study
	ST 2009 1801	France	t614	-	C	NT	G	Human	+	-	This study
	ST 2009 1809	France	t937	-	C	NT	G	Human	+	-	This study
	ST 2009 1953	France	t1451	-	C	C	G	Human	+	-	This study
	ST 2009 1955	France	t1451	-	C	C	G	Human	+	-	This study
	ST 2010 0002	France	t571	-	C	C	G	Human	+	-	This study
	ST 2010 0006	France	t6604	-	C	C	G	Human	+	-	This study
	ST 2010 0008	France	t1451	-	C	C	G	Human	+	-	This study
	ST 2010 0009	France	t6605	-	C	C	G	Human	+	-	This study
	ST 2010 0012	France	t571	-	C	C	G	Human	+	-	This study
	ST 2010 0014	France	t6606	-	C	C	G	Human	+	-	This study
	ST 2010 0015	France	t5635	-	C	C	G	Human	+	-	This study
	ST 2010 0017	France	t3085	-	C	C	G	Human	+	-	This study
	ST 2010 0021	France	t571	-	C	C	G	Human	+	-	This study
	ST 2010 0022	France	t6608	-	C	C	G	Human	+	-	This study
	ST 2010 0023	France	t1451	-	C	C	G	Human	+	-	This study
	ST 2010 0024	France	t5635	-	C	C	G	Human	+	-	This study
	ST 2010 0025	France	t4293	-	C	C	G	Human	+	-	This study
	ST 2010 0026	France	t3085	-	C	C	G	Human	+	-	This study
	ST 2010 0028	France	t1451	-	C	C	G	Human	+	-	This study
	ST 2010 0194	France	t571	-	C	C	G	Human	+	-	This study
	ST 2010 0276	France	t571	-	C	C	G	Human	+	-	This study
	ST 2010 0404	France	t8587	-	C	C	G	Human	+	-	This study
	ST 2010 0405	France	t8587	-	C	C	G	Human	+	-	This study
	ST 2010 0822	France	t4615	-	C	C	G	Human	+	-	This study
	ST 2010 0857	France	t571	-	C	C	G	Human	+	-	This study
	ST 2010 0896	France	t6608	-	C	C	G	Human	+	-	This study
	ST 2010 1129	France	t1451	-	C	C	G	Human	+	-	This study
	ST 2010 1151	France	t1149	-	C	NT	G	Human	+	-	This study
	ST 2010 1286	France	t571	-	C	C	G	Human	+	-	This study
	ST 2010 1300	France	t571	-	C	C	G	Human	+	-	This study
	ST 2010 1325	France	t5881	-	C	C	G	Human	+	-	This study
	ST 2010 1331	France	t571	-	C	C	G	Human	+	-	This study
	ST 2010 1334	France	t3085	-	C	C	G	Human	+	-	This study
	ST 2010 1401	France	t5719	-	C	C	G	Human	+	-	This study
	ST 2010 1425	France	t571	-	C	C	G	Human	+	-	This study
	ST 2010 1429	France	t571	-	C	C	G	Human	+	-	This study
	ST 2010 1453	France	t5719	-	C	C	G	Human	+	-	This study
	ST 2010 1492	France	t2155	-	C	C	G	Human	+	-	This study
	ST 2010 1512	France	t571	-	C	C	G	Human	+	-	This study
	ST 2010 1522	France	t034	-	T	A	A	Livestock	-	+	This study
	ST 2010 1527	France	t034	-	T	A	A	Livestock	-	+	This study
	ST 2010 1629	France	t571	-	C	C	G	Human	+	-	This study
	ST 2010 1630	France	t899	+	T	A	A	Livestock	+	+	This study
	ST 2010 1656	France	t5883	+	C	C	G	Human	+	-	This study
	ST 2010 1667	France	t571	-	C	C	G	Human	+	-	This study
	ST 2010 1668	France	t011	+	T	A	A	Livestock	-	+	This study
	ST 2010 1715	France	t8592	-	C	C	G	Human	+	-	This study
	ST 2010 1806	France	t1250	-	C	C	G	Human	+	-	This study
	ST 2010 1819	France	t571	-	C	C	G	Human	+	-	This study
	ST 2010 1822	France	t1451	-	C	C	G	Human	+	-	This study
	ST 2010 1879	France	t571	-	C	C	G	Human	+	-	This study
	ST 2010 1948	France	t1451	-	C	C	G	Human	+	-	This study
	ST 2010 1979	France	t571	-	C	C	G	Human	+	-	This study
	ST 2010 2139	France	t571	-	C	C	G	Human	+	-	This study
	ST 2010 2305	France	t571	-	C	C	G	Human	+	-	This study
	ST 2010 2307	France	t7331	-	C	C	G	Human	+	-	This study
	ST 2011 0123	France	t571	-	C	C	G	Human	+	-	This study
	ST 2011 0136	France	t571	-	C	C	G	Human	+	-	This study
	ST 2011 0155	France	t8698	-	C	C	G	Human	+	-	This study
	ST 2011 0163	France	t571	-	C	C	G	Human	+	-	This study
	ST 2011 0177	France	t8698	-	C	C	G	Human	+	-	This study
	ST 2011 0214	France	t571	-	C	C	G	Human	+	-	This study
	ST 2011 0224	France	t571	-	C	C	G	Human	+	-	This study
	ST 2011 0228	France	t571	-	C	C	G	Human	+	-	This study
	ST 2011 0239	France	t1451	-	C	C	G	Human	+	-	This study
	ST 2011 0287	France	t8593	-	C	C	G	Human	+	-	This study
	ST 2011 0397	France	t571	-	C	C	G	Human	+	-	This study
	ST 2011 0467	France	t571	-	C	C	G	Human	+	-	This study
	ST 2011 0510	France	t3625	-	C	C	G	Human	+	-	This study
	ST 2011 0553	France	t6606	-	C	C	G	Human	+	-	This study
	ST 2011 0574	France	t6606	-	C	C	G	Human	+	-	This study
	ST 2011 0684	France	t571	-	C	C	G	Human	+	-	This study
	ST 2011 0705	France	t571	-	C	C	G	Human	+	-	This study
	ST 2011 0888	France	t571	-	C	C	G	Human	+	-	This study
	ST 2011 0896	France	t5635	-	C	C	G	Human	+	-	This study
	ST 2011 1137	France	t571	-	C	C	G	Human	+	-	This study
	ST 2011 1140	France	t571	-	C	C	G	Human	+	-	This study
	11	Italy	t1939	+	T	A	A	Livestock	-	+	[12]
	195	Italy	t1939	+	T	A	A	Livestock	-	+	[13]
	ST 2010 1206	India	t937	-	C	NT	G	Human	+	-	This study
	ST 2010 0213	Martinique	t571	-	C	C	G	Human	+	-	This study
	ST 2010 0214	Martinique	t1451	-	C	C	G	Human	+	-	This study
	T0976	The Netherlands	t571	-	C	C	G	Human	+	-	[14]
	TE5029	The Netherlands	t571	-	C	C	G	Human	+	-	[14]
	TB27855	The Netherlands	t571	-	C	C	G	Human	+	-	[14]
	TB28395	The Netherlands	t571	-	C	C	G	Human	+	-	[14]
	TB29854	The Netherlands	t571	-	C	C	G	Human	+	-	[14]
	Note: canSNP, canonical single nucleotide polymorphism; NT, nontypeable.
